# Supplementary material for: Studies on Host–Parasite Relationship Between Soybean Plants and Aphelenchoides besseyi
Source: Life (Basel). 2025 Jul 21;15(7):1154. doi: 10.3390/life15071154 (PMC12300678; doi:10.3390/life15071154)
Supplement: Supplementary file 1 [file life-15-01154-s001.zip]

Archive with 1 entries (1 files):
- life-3729767-supplementary.pdf
